# Supplementary material for: Textural and Thermal Properties of the Novel Fucoidan/Nano-Oxides Hybrid Materials with Cosmetic, Pharmaceutical and Environmental Potential
Source: Int J Mol Sci. 2022 Jan 12;23(2):805. doi: 10.3390/ijms23020805 (PMC8775903; doi:10.3390/ijms23020805)
Supplement: Supplementary file 1 [file ijms-23-00805-s001.zip]

Archive with 1 entries (1 files):
- Supplementary material_R1.pdf
